# Supplementary material for: Low-phosphorus concentrations and important ferric hydroxide scavenging in Archean seawater
Source: PNAS Nexus. 2023 Feb 8;2(3):pgad025. doi: 10.1093/pnasnexus/pgad025 (PMC10003746; doi:10.1093/pnasnexus/pgad025)
Supplement: pgad025_Supplementary_Data [file pgad025_supplementary_data.zip]

Archive with 2 entries (2 files):
- PNASNEXUS-PNASNEXUS-2022-00678-T-s01.docx
- PNASNEXUS-PNASNEXUS-2022-00678-T-s02.xlsx
