# Supplementary material for: Low-phosphorus concentrations and important ferric hydroxide scavenging in Archean seawater
Source: PNAS Nexus. 2023 Feb 8;2(3):pgad025. doi: 10.1093/pnasnexus/pgad025 (PMC10003746; doi:10.1093/pnasnexus/pgad025)
Supplement: pgad025_Supplementary_Data [file pgad025_supplementary_data.zip › PNASNEXUS-PNASNEXUS-2022-00678-T-s02.xlsx]

## Sheet: Sheet1
Table S1: Major element concentrations measured in Carajás samples, including Iron Formations, Fe-rich and Fe-poor carbonate.
Sample depth	Lithology	Al (ppm)*	SiO2 %	TiO2 %	Fe2O3 %	MnO %	MgO %	CaO %	Na2O %	K2O %	P2O5 %	LOI
FD55 280.90_96	IFs	< D.L.	34.7001	0.013793	63.136	0.153035	0.405208	0.15567	<LD	<LD	0.0993692	0.76188
FD55 295.75_85	IFs	< D.L.	36.6032	0.00864054	60.3765	0.152747	0.47955	NaN	<LD	0.00171516	0.0894513	0.509993
FD55 311.75_80	IFs	< D.L.	50.2778	0.010574	48.4636	0.186447	0.913706	0.0602175	<LD	<LD	0.0757558	0.684838
FD55 331.04_09	IFs	< D.L.	35.4479	0.0147728	61.6429	0.152962	1.09916	1.25084	<LD	0.000623096	0.0941508	0.980958
FD55 356.76_78	IFs	426.079	54.1905	0.0144125	37.7464	0.307508	1.29377	2.73775	<LD	<LD	0.0575131	3.33429
FD55 369.96_370.02	IFs	< D.L.	38.4454	0.00951436	56.4803	0.235604	1.07258	1.60952	<LD	0.00156337	0.0836357	0.971922
FD55 384.40_46	IFs	< D.L.	43.5613	0.00914334	52.1192	0.172568	1.04955	1.42806	<LD	0.00214987	0.0875752	0.983881
FD55 399.70_77	IFs	574.948	33.2748	0.01047	62.303	0.0602934	1.73572	0.503423	<LD	<LD	0.101843	-0.471254
FD55 414.17_22	IFs	272.294	37.565	0.0143253	59.1639	0.112187	1.21645	1.201	<LD	<LD	0.0948779	1.15657
FD55 426.07_15	IFs	< D.L.	40.7694	0.0132416	56.8457	0.07953	1.19573	1.27684	<LD	<LD	0.098184	0.591418
FD55 438.93_99	IFs	< D.L.	35.684	0.0102038	59.7147	0.106007	1.33912	1.48741	<LD	<LD	0.0911776	0.90313
FD55 478.03_13	Fe-poor carbonate	< D.L.	24.6175	0.00715278	23.6811	0.356628	1.67601	26.7162	0	0.00255006	0.0456836	24.2311
FD55 478.34_42	Fe-poor carbonate	393.787	34.6532	0.00783129	24.3426	0.419138	2.33481	17.6044	0	0.000342439	0.0490039	20.4649
FD55 478.98_479.02	Fe-rich carbonate	568.669	18.978	0.00808547	33.0634	0.446691	2.11632	20.5057	0	0	0.0614874	23.5929
FD55 479.05_10	Fe-poor carbonate	493.089	21.2969	0.00787483	24.3407	0.465743	1.90124	24.2074	0.00479386	<LD	0.0464919	26.9592
FD55 495.87_90	IFs	532.912	39.848	0.0142218	54.2095	0.129095	1.33586	2.20463	<LD	<LD	0.0844978	2.40658
FD55 503.22_30	IFs	486.547	34.096	0.0120032	58.2743	0.122131	1.75284	2.38391	<LD	<LD	0.0841709	2.42321
FD55 511.92_512.03	Fe-poor carbonate	< D.L.	34.2722	0.00660426	24.3862	0.241991	1.60811	20.9961	0	0.000799673	0.0451397	18.8079
FD55 512.59_65	Fe-rich carbonate	5427.94	15.3287	0.0149064	44.3743	0.368201	5.14744	13.8746	0.0784545	0.269154	0.0781065	18.5156
FD55 512.98_513.06	Fe-poor carbonate	< D.L.	35.7399	0.00603041	20.2244	0.425684	6.76486	16.0293	0	0.0041625	0.0405494	22.4995
FD55 513.72_80	Fe-poor carbonate	305.897	25.0363	0.00665924	23.5834	0.44762	7.22699	18.2081	0	0.0048232	0.0449684	25.8948
FD55 515.23_30	Fe-poor carbonate	987.93	14.7277	0.0108849	16.9365	0.381385	2.03677	34.5638	0	0.0159529	0.0404983	29.7003
FD55 515.34_41	Fe-rich carbonate	556.815	23.1586	0.00704419	30.0466	0.619834	3.09848	19.6528	0	0	0.0546253	22.7336
FD55 517.15_25	Fe-rich carbonate	378.383	35.01	0.0074042	33.6429	0.420064	2.37663	11.9715	0	0	0.0586852	15.4573
FD55 517.65_70	Fe-poor carbonate	486.693	36.2503	0.00863901	19.1752	0.479776	2.12421	20.3195	0	0.00524468	0.0392676	22.276
FD55 517.70_78	Fe-rich carbonate	832.341	24.8736	0.00812881	29.4803	0.575418	2.78091	18.0811	0	0.0100086	0.0556222	22.3156
FD55 518.53_60	Fe-rich carbonate	358.991	30.2039	0.00738038	32.8419	0.456014	2.54887	14.5305	0	0	0.0594988	18.1004
FD55 520.38_48	Fe-rich carbonate	< D.L.	29.3467	0.00691587	36.6845	0.59404	2.91766	10.6477	0	0.00266636	0.068326	17.9734
FD55 520.58_66	Fe-rich carbonate	370.683	46.7868	0.00718125	22.4159	0.438868	2.27161	12.2274	0	0.00130167	0.0433764	15.8466
FD55 520.66_73	Fe-rich carbonate	333.959	47.0176	0.00785579	27.1178	0.404118	2.1215	10.255	0	0.00212429	0.0502071	13.6161
FD55 521.63_73	Fe-rich carbonate	546.498	35.3269	0.00760256	45.7752	0.407249	2.47182	6.82999	0	0.00487767	0.0794592	9.09294
*from Rego et al., 2021
